# Supplementary material for: Prevalence of arboviruses and other infectious causes of skin rash in patients treated at a tertiary health unit in the Brazilian Amazon
Source: PLoS Negl Trop Dis. 2022 Oct 13;16(10):e0010727. doi: 10.1371/journal.pntd.0010727 (PMC9560595; doi:10.1371/journal.pntd.0010727)
Supplement: S2 File — (XLSX) [file pntd.0010727.s005.xlsx]

## Sheet: Variáveis
deid	sx	raca	dias_sint	erup	erup_mp	dias_erup	febre	coceir	hiperemia	art	edema	hb	htc	pqt	leu	linf	zika_p	zika_u	chikv_p	chikv_u	denv	mayv	orov	elisa_cmv	eclia_cmv	elisa_parvo	eclia_parvo	elisa_ebv	eclia_ebv	elisa_rubeola	eclia_rubeola	elisa_sarampo	eclia_sarampo	sarampo_p	sarampo_u	hiv	vdrl
1	2	3	6	1	1	4	0	1	1	1	1	14.11	39.7	281000	6590	40	2	1	2	2	2	2	2	2	2	2	2	2	2	2	2	2	2	2	2	2	2
2	1	3	5	1	1	1	0	1	1	0	1						2	1	2	2	2	2	2	2	2	2	2	2	2	2	2	2	2	2	2	2	2
3	2	3	9	1	1	6	1	1	1	1	1	12.70	37.2	307000	6130	54.4	2	1	2	2	2	2	2	2	2	2	2	2	2	2	2	2	2	2	2	2	2
4	1	1	8	1	1	4	1	1	0	0	1	15.71	45.5	152000	4150	20.6	2	2	2	2	2	2	2	2	2	2	2	2	2	2	2	2	2	2	2	2	2
5	2	1	3	1	0	2	1	1	1	1	1	14.11	42.5	171000	3290	32.5	1	1	2	2	2	2	2	2	2	2	2	2	2	2	2	2	2	2	2	2	2
6	2	3	1	1	1	1	0	1	1	1	1	13.20	39.3	163000	4460	16.8	1	1	2	2	2	2	2	2	2	2	2	2	2	2	2	2	2	2	2	2	2
7	2	3	4	1	1	0	1	1	1	1	0	18.35	54.4	114000	3030	43.4	2	2	2	2	2	2	2	1	1	1	1	1	1	2	2	2	2	2	2	2	2
8	2	3	2	1	1	2	0	1	1	0	1	12.46	36.52	268000	3560	42	1	1	2	2	2	2	2	2	2	2	2	2	2	2	2	2	2	2	2	2	2
9	1	1	4	1	1	2	1	1	1	1	1	16.97	47.89	188000	5000	37.5	2	1	2	2	2	2	2	2	2	2	2	2	2	2	2	2	2	2	2	2	2
10	1	1	1	1	1	0	0	0	1	1	1	15.73	33.67	208000	4220	25.7	1	1	2	2	2	2	2	2	2	2	2	2	2	2	2	2	2	2	2	2	2
11	2	3	2	1	1	1	1	1	0	1	1	11.93	34.03	218000	10070	12	2	2	2	2	2	2	2	2	2	2	2	2	2	2	2	2	2	2	2	2	2
12	1	3	3	1	1	0	1	1	1	1	1	14.90	43.04	145000	4450	19.3	2	2	2	2	2	2	2	1	2	2	2	2	2	2	2	2	2	2	2	2	2
13	2	3	1	1	1	1	0	1	0	1	1	12.43	35.68	310000	4010	27.3	2	2	2	2	2	2	2	1	1	1	1	2	2	1	2	2	2	2	2	2	2
14	2	3	1	1	1	1	0	1	1	1	1	11.99	35.06	147000	3330	34.8	1	2	2	2	2	2	2	2	2	2	2	2	2	2	2	2	2	2	2	2	2
15	2	1	3	1	1	3	0	1	1	1	1	13.13	40	380000	5100	37	2	1	2	2	2	2	2	2	2	2	2	2	2	2	2	2	2	2	2	2	2
16	1	1	4	1	1	1	1	1	1	1	1	15.97	46.5	297000	4130	29.7	2	2	2	2	2	2	2	2	2	2	2	2	2	2	2	2	2	2	2	2	1
17	2	1	4	1	1	1	1	1	1	1	1	12.86	37.9	220000	4100	23	2	1	2	2	2	2	2	2	2	2	2	2	2	2	2	2	2	2	2	2	2
18	2	3	5	1	1	5	0	1	1	1	1	11.98	36.2	287000	6400	33	2	1	2	2	2	2	2	2	2	2	2	2	2	2	2	2	2	2	2	2	2
19	2	3	10	1	1	2	0	1	1	1	1	13.91	40.83	267000	2950	24.7	2	1	2	2	2	2	2	1	2	2	2	2	2	2	2	2	2	2	2	2	2
20	2	3	1	1	1	0	0	1	1	1	1	13.41	38.8	300000	4460	23.5	1	1	2	2	2	2	2	2	2	2	2	2	2	2	2	2	2	2	2	2	2
21	2	3	1	1	1	1	0	0	0	0	1						2	2	2	2	2	2	2	2	2	2	2	2	2	2	2	2	2	2	2	2	2
22	1	3	1	1	1	1	0	1	1	0	0	15.69	40.88	242000	8590	14.5	1	1	2	2	2	2	2	2	2	2	2	2	2	2	2	2	2	2	2	2	2
23	2	3	2	1	1	2	0	1	0	1	1	12.49	36.37	244000	10120	18.7	2	1	2	2	2	2	2	2	2	2	2	2	2	2	2	2	2	2	2	2	2
24	2	3	2	1	1	1	1	1	1	1	1	14.11	41.55	203000	3890	43.7	2	1	2	2	2	2	2	2	2	2	2	2	2	2	2	2	2	2	2	2	2
25	1	3	5	1	1	3	1	0	0	1	1	13.61	38.79	209000	3340	31.4	2	1	2	2	2	2	2	2	2	2	2	2	2	2	2	2	2	2	2	2	2
26	2	3	1	1	1	1	0	1	0	0	1	13.03	39.3	315000	6600	26	2	1	2	2	2	2	2	2	2	2	2	2	2	2	2	2	2	2	2	2	2
27	2	3	16	1	1	2	0	1	0	0	1	11.13	33.5	343000	4000	38	1	1	2	2	2	2	2	2	2	2	2	2	2	2	2	2	2	2	2	2	2
28	2	3	5	1	1	2	1	1	1	1	1	12.08	37.1	335000	10250	37.1	2	1	2	2	2	2	2	2	2	2	2	2	2	2	2	2	2	2	2	2	2
29	2	3	3	1	1	1	1	0	1	0	1	15.55	46.7	277000	3740	46.7	2	1	2	2	2	2	2	2	2	2	2	2	2	2	2	2	2	2	2	2	2
30	2	3	5	1	1	3	0	1	1	1	1	12.72	40	196000	4900	31	2	1	2	2	2	2	2	2	2	2	2	2	2	2	2	2	2	2	2	2	2
31	2	3	8	1	1	2	1	1	1	1	1	12.54	36.51	204000	3740	31.7	2	1	2	2	2	2	2	1	2	2	2	2	2	2	2	2	2	2	2	2	2
32	2	3	6	1	1	0	0	1	0	1	1	11.21	32.38	378000	6050	25.8	2	2	2	2	2	2	2	1	2	1	1	1	1	2	2	2	2	2	2	2	0
33	1	3	5	1	0	5	0	0	0	1	1	13.92	39.87	336000	7390	40.4	2	2	2	2	2	2	2	2	2	2	2	2	2	2	2	2	2	2	2	2	2
34	2	1	4	1	1	4	0	1	1	1	1	15.37	45.71	423000	8730	41.4	2	1	2	2	2	2	2	2	2	2	2	2	2	2	2	2	2	2	2	2	2
35	2	3	4	1	1	4	0	1	0	1	1	9.89	28.53	81000	5400	52	2	1	2	2	2	2	2	2	2	2	2	2	2	2	2	2	2	2	2	2	2
36	1	3	7	1	1	1	0	0	0	1	1	16.38	47	94000	3110	19.5	2	2	2	2	2	2	2	2	2	2	2	2	2	2	2	2	2	2	2	2	2
37	2	3	3	1	1	1	0	1	0	1	1	7.08	23.8	337000	3900	36	2	2	2	2	2	2	2	1	2	2	2	2	2	2	2	2	2	2	2	2	2
38	1	3	4	1	1	4	1	1	0	1	1	11.67	34.28	262000	3110	34	2	1	2	2	2	2	2	2	2	2	2	2	2	2	2	2	2	2	2	2	0
39	1	3	5	1	1	5	1	1	1	1	1	14.81	42.49	194000	5400	44	1	1	2	2	2	2	2	2	2	2	2	2	2	2	2	2	2	2	2	2	0
40	2	3	2	1	1	1	0	1	1	1	0	13.28	38.75	204000	4700	36	2	1	2	2	2	2	2	2	2	2	2	2	2	2	2	2	2	2	2	2	0
41	2	3	7	1	0	7	1	1	1	1	1	14.63	42.87	274000	6650	45	2	2	2	2	2	2	2	2	2	2	2	2	2	2	2	2	2	2	2	2	0
42	2	3	2	1	1	1	0	1	0	0	1	11.99	35.15	282000	4810	42.8	2	1	2	2	2	2	2	2	2	2	2	2	2	2	2	2	2	2	2	2	0
43	1	3	3	1	1	1	1	1	0	0	0	17.13	50.6	197000	4890	24.8	1	1	2	2	2	2	2	2	2	2	2	2	2	2	2	2	2	2	2	2	0
44	2	1	4	1	1	1	1	1	0	1	1	15.79	48.4	371000	2570	46.6	1	1	2	2	2	2	2	2	2	2	2	2	2	2	2	2	2	2	2	2	0
45	2	3	17	1	0	10	0	1	0	1	1	13.62	39.4	282000	8980	30.7	2	2	2	2	2	2	2	2	2	2	2	2	2	2	2	2	2	2	2	2	0
46	2	3	5	1	0	5	0	0	1	1	1	14.61	43.4	441000	8820	26.9	2	2	2	2	2	2	2	2	2	2	2	2	2	2	2	2	2	2	2	2	0
47	2	3	2	1	1	1	0	1	0	1	0	12.88	39.3	424000	4740	34.2	1	1	2	2	2	2	2	2	2	2	2	2	2	2	2	2	2	2	2	2	0
48	1	3	7	1	1	7	0	1	1	1	1	16.55	49.6	260000	4890	24.2	2	1	2	2	2	2	2	2	2	2	2	2	2	2	2	2	2	2	2	2	0
49	2	3	4	1	1	1	0	1	1	1	1	13.80	41.1	279000	4730	16.2	1	2	2	2	2	2	2	2	2	2	2	2	2	2	2	2	2	2	2	2	0
50	2	3	2	1	1	2	1	1	0	0	1	13.28	39.8	335000	10100	14.5	2	2	2	2	2	2	2	2	2	2	2	2	2	2	2	2	2	2	2	2	0
51	2	1	5	1	1	5	0	1	0	1	0	13.59	39.5	434000	15100	6	2	2	2	2	2	2	2	1	2	2	2	2	2	2	2	2	2	2	2	2	7
52	2	3	3	1	1	1	1	1	1	1	1	11.20	34.3	350000	4420	36.5	2	1	2	2	2	2	2	2	2	2	2	2	2	2	2	2	2	2	2	2	0
53	2	3	3	1	1	2	0	0	1	1	0	15.70	48	335000	9300	13	2	2	2	2	2	2	2	2	2	2	2	2	2	2	2	2	2	2	2	2	0
54	2	3	4	1	1	3	1	1	1	1	1	13.64	41.1	193000	1840	32.4	1	1	2	2	2	2	2	2	2	2	2	2	2	2	2	2	2	2	2	2	0
55	2	1	6	1	1	3	1	0	1	1	1	12.78	37.3	261000	6880	31.4	2	1	2	2	2	2	2	2	2	2	2	2	2	2	2	2	2	2	2	2	0
56	1	3	2	1	1	1	0	1	1	1	0	14.47	42.8	206000	9300	12	1	1	2	2	2	2	2	2	2	2	2	2	2	2	2	2	2	2	2	2	0
57	2	3	2	1	1	2	0	1	0	1	1	11.14	35.7	636000	7200	9	2	2	2	2	2	2	2	1	2	2	2	2	2	2	2	2	2	2	2	2	0
58	2	3	6	1	0	3	0	1	0	1	1	13.71	41.3	206000	4500	34	2	1	2	2	2	2	2	2	2	2	2	2	2	2	2	2	2	2	2	2	0
59	2	1	3	1	1	1	1	1	1	1	1	14.62	43.8	293000	3900	34	1	1	2	2	2	2	2	2	2	2	2	2	2	2	2	2	2	2	2	2	0
60	2	1	2	1	0	2	0	1	0	0	1	12.45	37.2	395000	17800	8	2	2	2	2	2	2	2	2	2	2	2	2	2	3	2	2	2	2	2	2	0
61	2	1	1	1	1	1	1	1	1	1	1	12.37	37	188000	2600	42	1	1	2	2	2	2	2	1	2	2	2	2	2	2	2	2	2	2	2	2	0
62	1	1	1	1	1	1	0	1	0	1	1	16.46	48.8	160000	12690	2	2	2	2	2	2	2	2	2	2	2	2	2	2	2	2	2	2	2	2	2	0
63	1	3	3	1	1	2	0	1	1	1	1	13.98	41.6	202000	4110	22.4	2	1	2	2	2	2	2	2	2	2	2	2	2	2	2	2	2	2	2	2	0
64	2	3	5	1	1	5	0	1	1	1	1	12.58	38.1	213000	5700	17	2	2	2	2	2	2	2	1	2	2	2	1	2	2	2	2	2	2	2	2	0
65	2	3	4	1	1	0	1	1	1	0	1	12.76	39.3	352000	6980	29.1	2	2	2	2	2	2	2	1	2	2	2	2	2	2	2	2	2	2	2	2	0
66	2	3	4	1	1	0	1	1	1	0	1	13.35	38.97	319000	7530	15	1	1	2	2	2	2	2	2	2	2	2	2	2	2	2	2	2	2	2	2	0
67	2	3	3	1	1	1	0	0	0	1	1	12.71	37.28	270000	6170	28.2	2	2	2	2	2	2	2	2	2	2	2	2	2	2	2	2	2	2	2	2	0
68	1	1	2	1	1	1	1	1	1	0	0	15.75	44.78	164000	4230	21.8	1	2	2	2	2	2	2	2	2	2	2	2	2	2	2	2	2	2	2	2	0
69	2	1	4	1	1	1	1	1	0	1	1	12.16	36.9	244000	5030	33.9	2	2	2	2	2	2	2	1	1	1	1	1	1	1	2	1	2	2	2	2	0
70	2	3	4	1	1	1	0	1	1	1	0	12.16	36.6	188000	2800	42	2	2	2	2	2	2	2	1	2	2	2	2	2	2	2	2	2	2	2	2	0
71	2	3	4	1	1	4	1	1	1	0	0	12.45	36.6	231000	7530	22.4	2	1	2	2	2	2	2	2	2	2	2	2	2	2	2	2	2	2	2	2	0
72	2	1	1	1	1	1	1	1	0	0	0	13.56	40	306000	4490	23.1	1	1	2	2	2	2	2	2	2	2	2	2	2	2	2	2	2	2	2	2	0
73	2	3	3	1	1	3	1	1	1	1	1	13.50	39.3	219000	6650	22.2	2	1	2	2	2	2	2	2	2	2	2	2	2	2	2	2	2	2	2	2	0
74	2	3	3	1	1	3	1	1	0	1	0	12.48	37.6	217000	2530	35	2	2	2	2	2	2	2	2	2	2	2	2	2	2	2	2	2	2	2	2	0
75	1	3	4	1	1	1	0	1	1	1	0	15.45	45.9	194000	4590	32.3	1	1	2	2	2	2	2	2	2	2	2	2	2	2	2	2	2	2	2	2	0
76	2	3	2	1	1	2	1	1	0	1	0	13.09	40.5	221000	5360	25.1	2	1	2	2	2	2	2	2	2	2	2	2	2	2	2	2	2	2	2	2	0
77	2	1	6	1	1	1	0	1	1	1	1	13.62	40.25	230000	5980	25.5	1	1	2	2	2	2	2	1	2	2	2	2	2	2	2	2	2	2	2	2	0
78	2	3	8	1	1	6	1	1	0	1	1	12.97	38.97	297000	9480	15.1	2	2	2	2	2	2	2	2	2	2	2	2	2	2	2	2	2	2	2	2	0
79	2	3	4	1	1	4	0	1	0	1	1	13.66	39.17	276000	7430	30.9	2	1	2	2	2	2	2	2	2	2	2	2	2	2	2	1	2	2	2	2	0
80	1	3	9	1	1	6	1	1	1	1	1	15.44	46.5	209000	7700	16	2	2	2	2	2	2	2	2	2	2	2	2	2	2	2	2	2	2	1	2	0
81	1	3	2	1	1	1	0	1	1	0	1	14.73	42.2	192000	7090	21.3	2	1	2	2	2	2	2	2	2	2	2	2	2	2	2	2	2	2	2	2	0
82	2	3	4	1	1	2	0	1	0	0	0	14.38	41.6	150000	5000	35	2	2	2	2	2	2	2	2	2	2	2	2	2	2	2	2	2	2	2	2	0
83	2	3	2	1	1	2	1	1	0	0	1	14.36	44	124000	3800	36	2	1	2	2	2	2	2	2	2	2	2	2	2	2	2	2	2	2	2	2	0
84	2	3	4	1	1	3	0	1	1	1	1	12.98	39.6	168000	4300	40	2	1	2	2	2	2	2	2	2	2	2	2	2	1	2	2	2	2	2	2	0
85	1	3	8	1	1	8	0	1	0	1	1	14.39	42	237000	5050	32.3	2	1	2	2	2	2	2	2	2	2	2	2	2	2	2	2	2	2	2	2	0
86	2	3	2	1	1	2	0	1	1	1	1	14.11	40.37	193000	3750	29.5	1	1	2	2	2	2	2	2	2	2	2	2	2	2	2	2	2	2	2	2	0
87	2	1	4	1	1	1	0	1	1	1	0	13.92	40.65	226000	3910	46.5	2	1	2	2	2	2	2	2	2	2	2	2	2	2	2	2	2	2	2	2	0
88	2	1	2	1	1	2	0	1	1	1	1	16.89	47.7	188000	9810	21	1	2	2	2	2	2	2	2	2	2	2	2	2	2	2	2	2	2	2	2	0
89	2	3	6	1	1	3	0	1	1	0	1	14.66	41.96	248000	6830	30.6	2	1	2	2	2	2	2	2	2	2	2	2	2	2	2	2	2	2	2	2	0
90	2	3	1	1	1	0	0	1	0	0	1	15.60	44.25	169000	6820	18.4	2	2	2	2	2	2	2	2	2	2	2	2	2	2	2	2	2	2	2	2	0
91	2	3	3	1	1	3	0	1	0	1	0	12.90	37.4	291000	4810	48.5	2	2	2	2	2	2	2	2	2	2	2	2	2	2	2	2	2	2	2	2	0
92	2	3	5	1	1	3	1	1	1	1	1	14.38	41.03	173000	3800	34	2	1	2	2	2	2	2	2	2	2	2	2	2	2	2	2	2	2	2	2	0
93	2	3	7	1	1	3	0	1	0	1	1	12.23	35.77	336000	4310	20.6	2	2	2	2	2	2	2	2	2	1	1	2	2	2	2	2	2	2	2	2	0
94	2	3	5	1	1	4	0	1	0	1	1	12.19	34.89	335000	8160	20	2	1	2	2	2	2	2	2	2	2	2	1	1	2	2	2	2	2	2	2	0
95	2	3	4	1	1	2	1	1	1	1	1	12.24	40.61	250000	5490	35	1	2	2	2	2	2	2	2	2	2	2	2	2	2	2	2	2	2	2	2	0
96	1	3	3	1	1	0	1	1	0	1	1	15.34	42.86	208000	6540	27	2	1	2	2	2	2	2	2	2	2	2	2	2	2	2	2	2	2	2	2	0
97	1	3	7	1	1	2	0	1	1	1	1	17.41	49.17	171000	7850	37	2	1	2	2	2	2	2	2	2	2	2	2	2	2	2	2	2	2	2	2	0
98	1	3	2	1	1	2	0	1	0	0	1	16.43	47.71	280000	4190	26	2	1	2	2	2	2	2	2	2	2	2	2	2	2	2	2	2	2	2	2	0
99	2	3	4	1	1	3	0	1	1	1	1	12.17	37.3	327000	6080	33.9	1	1	2	2	2	2	2	2	2	2	2	2	2	2	2	2	2	2	2	2	0
100	2	3	2	1	1	2	0	1	1	1	1	13.59	39.26	263000	9010	33	2	1	2	2	2	2	2	2	2	2	2	2	2	2	2	2	2	2	2	2	0
101	1	3	3	1	1	0	0	1	1	1	1	15.51	44.99	195000	4320	28	1	2	2	2	2	2	2	2	2	2	2	2	2	2	2	2	2	2	2	2	0
102	1	3	6	1	1	6	1	1	1	1	0	13.11	38.69	256000	10010	13	2	2	2	2	2	2	2	1	1	1	2	2	2	2	2	2	2	2	2	2	7
103	2	1	5	1	1	4	0	1	0	1	1	12.94	37.94	244000	19130	6	2	2	2	2	2	2	2	2	2	2	2	2	2	2	2	2	2	2	2	2	0
104	2	3	3	1	1	1	0	1	1	1	0	14.19	40.82	277000	3400	31	2	1	2	2	2	2	2	2	2	2	2	2	2	2	2	2	2	2	2	2	0
105	2	3	1	1	1	1	0	1	1	1	1	13.14	38.64	159000	3740	34	1	1	2	2	2	2	2	2	2	2	2	2	2	2	2	2	2	2	2	2	0
106	2	3	3	1	1	2	0	1	0	1	1	12.59	36.96	276000	9430	30	2	2	2	2	2	2	2	2	2	2	2	2	2	2	2	2	2	2	2	2	0
107	2	3	2	1	1	2	1	1	0	0	1	12.90	37.21	252000	7050	24	2	2	2	2	2	2	2	2	2	2	2	2	2	2	2	2	2	2	2	2	0
108	2	3	5	1	1	4	1	1	0	1	1	14.37	41.06	173000	2450	39	2	1	2	2	2	2	2	2	2	3	2	2	2	2	2	2	2	2	2	2	0
109	2	1	6	1	0	4	1	1	0	1	1	13.92	41.05	325000	5400	34	2	1	2	2	2	2	2	2	2	2	2	2	2	2	2	2	2	2	2	2	0
110	2	3	4	1	1	1	0	1	1	1	1	13.18	38.3	335000	7100	47.7	2	1	2	2	2	2	2	2	2	2	2	2	2	2	2	2	2	2	2	2	0
111	1	3	3	1	1	0	0	1	0	1	1	14.49	41.05	124000	19190	45	2	1	2	2	2	2	2	2	2	2	2	2	2	2	2	2	2	2	2	2	0
112	2	3	3	1	0	3	0	1	1	1	1	14.86	41.79	243000	7260	26	2	1	2	2	2	2	2	2	2	1	2	2	2	1	2	2	2	2	2	2	0
113	2	3	7	1	0	7	0	0	0	0	0	13.93	40.45	312000	11880	36	2	2	2	2	2	2	2	2	2	2	2	2	2	2	2	2	2	2	2	2	0
114	2	3	4	1	0	4	1	1	0	1	1	13.74	38.65	273000	3480	35	2	1	2	2	2	2	2	2	2	2	2	2	2	2	2	2	2	2	2	2	0
115	2	3	6	1	0	4	0	1	0	1	1	14.69	42.74	237000	7380	30	2	1	2	2	2	2	2	2	2	2	2	2	2	2	2	2	2	2	2	2	0
116	2	3	3	1	1	3	0	1	0	1	1	12.83	36.74	209000	7400	20	2	2	2	2	2	2	2	3	2	2	2	2	2	2	2	2	2	2	2	2	0
117	1	3	4	1	1	3	0	1	0	0	0	17.59	51.06	207000	4690	31.8	2	1	2	2	2	2	2	2	2	2	2	2	2	2	2	2	2	2	2	2	0
118	1	3	6	1	1	4	1	1	1	1	1	14.82	90.76	206000	7300	27	2	1	2	2	2	2	2	2	2	2	2	2	2	2	2	2	2	2	2	2	0
119	1	3	6	1	1	3	1	0	1	1	1	13.62	39.93	231000	5730	38	2	1	2	2	2	2	2	2	2	2	2	2	2	2	2	2	2	2	2	2	0
120	1	3	5	1	1	2	1	1	1	1	1	15.22	43.65	206000	5110	39	2	2	2	2	2	2	2	2	2	2	2	2	2	2	2	2	2	2	2	2	0
121	2	3	2	1	1	0	0	1	0	1	1	14.42	41.57	227000	5370	48.6	2	2	2	2	2	2	2	2	2	2	2	2	2	2	2	2	2	2	2	2	0
122	2	3	2	1	1	2	0	1	1	1	1	13.54	38.96	178000	5340	22.6	2	2	2	2	2	2	2	2	2	2	2	2	2	2	2	2	2	2	2	2	0
123	2	3	3	1	1	1	0	1	0	1	1	11.78	37.29	223000	3790	37.9	2	1	2	2	2	2	2	2	2	2	2	2	2	2	2	2	2	2	2	2	0
124	2	3	5	1	1	1	0	1	0	0	0	13.13	38.6	254000	3670	53.2	2	1	2	2	2	2	2	2	2	2	2	2	2	2	2	2	2	2	2	2	0
125	1	3	2	1	1	2	0	0	0	1	1	15.34	42.96	214000	7360	20.8	2	1	2	2	2	2	2	2	2	2	2	2	2	2	2	2	2	2	2	2	0
126	1	3	2	1	1	0	0	0	0	1	0	13.78	39.87	171000	2600	57.4	1	1	2	2	2	2	2	2	2	2	2	2	2	2	2	2	2	2	2	2	0
127	1	3	6	1	1	1	1	1	1	1	1	14.85	42.78	161000	4250	45.8	1	1	2	2	2	2	2	2	2	2	2	2	2	2	2	2	2	2	2	2	0
128	2	3	3	1	1	2	1	1	1	1	1	12.71	37.11	137000	3410	44.7	2	1	2	2	2	2	2	2	2	2	2	2	2	2	2	2	2	2	2	2	0
129	2	3	4	1	1	2	0	1	0	0	1	12.16	34.87	254000	4610	36.5	2	2	2	2	2	2	2	1	2	2	2	1	2	1	2	1	1	1	1	2	0
130	1	3	6	1	1	2	0	1	0	1	0	16.98	48.16	176000	5030	43.2	2	2	2	2	2	2	2	2	2	2	2	2	2	2	2	2	2	2	2	2	0
131	1	3	6	1	1	2	0	0	0	1	1	15.29	44.12	203000	5900	57.7	2	2	2	2	2	2	2	2	2	2	2	2	2	2	2	1	2	1	2	2	0
132	1	3	4	1	1	1	0	1	1	1	1	16.15	45.72	36200	10910	28.6	2	1	2	2	2	2	2	2	2	2	2	2	2	2	2	2	2	2	2	2	0
133	2	3	1	1	1	1	0	1	1	1	0	12.37	35.3	276000	4110	34.9	2	2	2	2	2	2	2	2	2	2	2	2	2	2	2	2	2	2	2	2	0
134	2	3	2	1	1	1	1	1	1	1	1	12.29	35.36	100000	2410	35.9	2	2	2	2	2	2	2	2	2	2	2	2	2	2	2	2	2	2	2	2	0
135	2	3	5	1	1	2	0	1	1	1	1	14.12	42.79	284000	6680	30	2	1	2	2	2	2	2	1	2	2	2	1	2	2	2	2	2	2	2	2	0
136	1	3	2	1	1	2	0	0	0	0	1	15.44	45.8	341000	18260	22	2	2	2	2	2	2	2	2	2	2	2	2	2	2	2	2	2	2	2	2	0
137	1	3	2	1	1	1	1	1	0	0	0	15.22	43.95	267000	5000	31	2	2	2	2	2	2	2	2	2	2	2	2	2	2	2	2	2	2	2	2	0
138	1	3	4	1	1	1	1	0	1	0	1	16.91	47.83	113000	6370	26	2	2	2	2	2	2	2	2	2	2	2	2	2	2	2	2	2	1	1	2	0
139	2	3	3	1	1	1	0	1	1	1	1	14.64	41.41	224000	4830	40	1	1	2	2	2	2	2	2	2	2	2	2	2	2	2	2	2	2	2	2	0
140	2	1	4	1	1	1	0	1	1	1	1	13.08	37.1	132000	2940	30	2	1	2	2	2	2	2	2	2	2	2	2	2	2	2	2	2	2	2	2	0
141	2	3	1	1	1	1	1	1	0	0	1	15.23	44.33	259000	5100	45	2	1	2	2	2	2	2	2	2	2	2	2	2	2	2	2	2	2	2	2	0
142	2	3	3	1	1	1	1	1	0	0	1	15.19	44.79	303000	5200	32	2	1	2	2	2	2	2	2	2	2	2	2	2	2	2	2	2	2	2	2	0
143	1	3	3	1	1	3	0	1	1	1	1						2	1	2	2	2	2	2	2	2	2	2	2	2	2	2	2	2	2	2	2	0
144	2	3	10	1	0	3	0	1	0	1	1	12.62	37.67	528000	9270	24	2	2	2	2	2	2	2	1	1	1	1	1	1	2	2	2	2	2	2	2	0
145	2	3	9	1	1	2	0	1	0	0	0	16.95	49.59	133000	3830	28	2	2	2	2	2	2	2	2	2	2	2	1	2	2	2	2	2	2	2	2	0
146	2	3	3	1	1	2	0	1	1	1	1	11.75	35.39	234000	8130	33	1	2	2	2	2	2	2	1	2	1	2	2	2	2	2	2	2	2	2	2	0
147	2	3	2	1	1	2	1	1	1	0	1	13.89	41.13	334000	6160	16	2	2	2	2	2	2	2	2	2	2	2	2	2	2	2	2	2	2	2	2	0
148	2	1	1	1	1	1	0	1	0	1	0	14.93	42.32	157000	4070	37	1	2	2	2	2	2	2	2	2	2	2	2	2	2	2	2	2	2	2	2	0
149	1	3	2	1	1	2	1	1	1	0	1	15.42	43.91	147000	5540	24.6	2	2	2	2	2	2	2	2	2	2	2	2	2	2	2	2	2	1	2	2	0
150	2	3	2	1	1	1	0	1	1	1	1	13.09	38.81	215000	3980	35.5	2	1	2	2	2	2	2	2	2	2	2	2	2	2	2	2	2	2	2	2	0
151	2	3	3	1	1	0	0	1	1	1	1	16.70	48.2	167000	4390	31.7	2	1	2	2	2	2	2	2	2	2	2	2	2	2	2	2	2	2	2	2	0
152	2	1	3	1	1	3	1	1	0	0	0	14.93	44.16	244000	2130	29.3	2	2	2	2	2	2	2	2	2	2	2	2	2	2	2	2	2	2	2	2	0
153	2	3	3	1	1	1	1	1	1	1	1	13.62	39.8	220000	4740	40	2	1	2	2	2	2	2	2	2	2	2	2	2	2	2	2	2	2	2	2	0
154	2	3	7	1	1	1	0	1	1	0	1	15.50	44.96	283000	7200	30	1	1	2	2	2	2	2	2	2	2	2	2	2	2	2	2	2	2	2	2	0
155	2	3	3	1	1	2	0	1	0	1	0	14.68	42.69	207000	5260	33.2	2	1	2	2	2	2	2	2	2	2	2	2	2	2	2	2	2	2	2	2	0
156	1	1	2	1	1	1	0	1	1	0	0	13.65	39.89	172000	3020	29.2	1	1	2	2	2	2	2	2	2	2	2	2	2	2	2	2	2	2	2	2	0
157	1	3	4	1	1	4	0	1	0	1	1	15.08	43.68	213000	5530	37.6	2	1	2	2	2	2	2	2	2	2	2	2	2	2	2	2	2	2	2	2	0
158	2	1	4	1	1	1	1	1	1	1	1	12.22	34.79	214000	4010	40.1	2	1	2	2	2	2	2	2	2	2	2	2	2	2	2	2	2	2	2	2	0
159	2	3	4	1	1	4	1	1	1	0	1	13.59	39.04	220000	5870	12	2	2	2	2	2	2	2	2	2	2	2	2	2	2	2	2	2	1	1	2	0
160	1	3	1	1	1	1	0	1	1	1	1	10.35	28.65	89000	6250	27	2	2	2	2	2	2	2	2	2	2	2	2	2	2	2	1	1	1	1	2	0
161	1	3	8	1	1	6	0	0	0	1	0	14.53	40.87	305000	10990	45	2	2	2	2	2	2	2	1	2	2	2	2	2	1	2	2	2	1	1	2	0
162	2	3	6	1	1	6	0	1	0	1	1	13.59	39.07	197000	4433	32	2	2	2	2	2	2	2	2	2	2	2	2	2	2	2	2	2	2	2	2	0
163	2	3	5	1	0	5	0	1	0	1	1	11.69	34.96	220000	3730	44	2	1	2	2	2	2	2	2	2	2	2	2	2	2	2	2	2	2	2	2	0
164	2	1	3	1	1	1	0	1	1	0	1	12.24	35.05	249000	2110	60	2	1	2	2	2	2	2	2	2	2	2	2	2	2	2	2	2	2	2	2	0
165	2	3	6	1	1	2	0	0	1	1	1	11.37	33.53	326000	2950	20	2	1	2	2	2	2	2	2	2	2	2	2	2	2	2	2	2	2	2	2	0
166	1	3	5	1	1	2	0	1	1	1	0	15.40	45.27	190000	4830	22.6	2	2	2	2	2	2	2	2	2	2	2	2	2	2	2	2	2	2	2	2	0
167	2	3	1	1	1	1	1	1	0	0	0	10.88	35	222000	3700	27	2	2	2	2	2	2	2	1	2	2	2	2	2	2	2	2	2	2	2	2	0
168	2	3	3	1	1	2	1	1	0	0	1	12.57	37.05	228000	3370	32.4	2	1	2	2	2	2	2	2	2	2	2	2	2	2	2	2	2	2	2	2	0
169	2	3	1	1	1	1	0	1	1	0	1	14.58	45.88	272000	4400	45	1	2	2	2	2	2	2	2	2	2	2	2	2	2	2	2	2	2	2	2	0
170	2	3	6	1	1	2	1	1	0	1	1	12.66	38.81	216000	7000	29	1	1	2	2	2	2	2	2	2	2	2	2	2	2	2	2	2	2	2	2	0
171	2	3	4	1	0	4	0	1	1	1	1	13.26	38.71	178000	4770	37	2	1	2	2	2	2	2	2	2	2	2	2	2	2	2	2	2	2	2	2	0
172	1	3	1	1	0	0	1	0	1	1	1	19.97	58.3	108000	13540	10.8	2	2	2	2	2	2	2	2	2	2	2	2	2	2	2	2	2	2	2	2	5
173	1	3	5	1	1	4	0	1	1	1	0	15.71	46.12	197000	5700	25	2	1	2	2	2	2	2	2	2	2	2	2	2	2	2	2	2	2	2	2	2
174	2	3	2	1	1	2	0	1	0	0	0	13.33	39.39	246000	2790	46	2	2	2	2	2	2	2	2	2	2	2	2	2	2	2	2	2	2	2	2	0
175	2	3	1	1	1	1	0	1	1	0	0	11.76	33.75	276000	3260	36	2	1	2	2	2	2	2	2	2	2	2	2	2	2	2	2	2	2	2	2	0
176	1	3	1	1	1	0	1	1	1	1	1	16.17	46	196000	8160	28	2	2	2	2	2	2	2	1	2	2	2	2	2	1	2	2	2	2	2	2	0
177	2	3	2	1	1	1	0	1	0	0	0	13.63	39.65	267000	2770	49.4	1	1	2	2	2	2	2	2	2	2	2	2	2	2	2	2	2	2	2	2	0
178	2	3	3	1	0	3	1	1	1	1	1	11.76	35.5	225000	3020	23	2	1	2	2	2	2	2	2	2	2	2	2	2	2	2	2	2	2	2	2	0
179	2	1	2	1	1	2	0	1	1	1	1						2	1	2	2	2	2	2	2	2	2	2	2	2	2	2	2	2	2	2	2	0
180	1	3	2	1	1	1	0	1	1	0	1	15.24	44.7	267000	6930	18.2	2	2	2	2	2	2	2	1	2	2	2	2	2	2	2	1	1	2	2	2	0
181	2	3	3	1	1	2	1	1	1	0	0	14.04	40.15	304000	4490	30.72	2	1	2	2	2	2	2	2	2	2	2	2	2	2	2	2	2	2	2	2	0
182	1	3	2	1	1	0	0	1	0	1	0	15.22	43.7	193000	3700	25	2	2	2	2	2	2	2	2	2	2	2	2	2	2	2	2	2	2	2	2	0
183	2	3	3	1	1	1	0	1	0	0	0	10.94	32.2	198000	5290	37.7	2	2	2	2	2	2	2	3	2	2	2	2	2	2	2	2	2	2	2	2	0
184	2	3	5	1	1	2	1	1	1	1	1						2	1	2	2	2	2	2	2	2	2	2	2	2	2	2	2	2	2	2	2	0
185	2	3	6	1	1	2	0	1	1	1	0	11.36	34.87	290000	5840	21	2	1	2	2	2	2	2	2	2	2	2	2	2	2	2	2	2	2	2	2	0
186	2	3	6	1	0	1	0	0	0	1	0	9.32	27.7	121000	4570	43	2	2	2	2	2	2	2	1	2	2	2	2	2	2	2	2	2	2	2	2	0
187	1	3	2	1	1	2	1	0	1	1	0	15.60	44.69	134000	5550	20	2	2	2	2	2	2	2	2	2	2	2	2	2	2	2	2	2	2	2	2	0
188	2	3	6	1	1	5	0	1	0	0	0	23.23	39.2	252000	6690	46.7	2	1	2	2	2	2	2	2	2	2	2	2	2	2	2	2	2	2	2	2	0
189	1	3	4	1	1	1	0	1	0	0	0	18.18	53	162000	5400	32.8	2	1	2	2	2	2	2	2	2	2	2	2	2	2	2	2	2	2	2	2	0
190	2	3	4	1	1	3	0	1	1	0	0	13.29	39.7	310000	3250	38.3	1	1	2	2	2	2	2	2	2	2	2	2	2	2	2	2	2	2	2	2	0
191	1	3	4	1	1	1	1	1	0	0	1	14.58	43.2	85000	6000	11	2	2	2	2	2	2	2	1	2	2	2	2	2	2	2	1	1	1	1	2	0
192	1	3	4	1	1	4	1	1	1	1	0	14.05	41.1	178000	3880	24.2	2	2	2	2	2	2	2	2	2	2	2	2	2	2	2	2	2	1	1	2	0
193	2	3	8	1	1	4	0	1	1	1	1	14.01	40.4	234000	8000	15	2	2	2	2	2	2	2	2	2	2	2	2	2	2	2	2	2	2	2	2	0
194	1	3	7	1	0	3	0	1	0	1	0						2	2	2	2	2	2	2	2	2	2	2	2	2	2	2	2	2	2	2	2	0
195	2	3	1	1	1	1	1	1	1	1	1						2	2	2	2	2	2	2	2	2	2	2	2	2	2	2	2	2	2	2	2	0
196	2	3	3	1	1	3	1	1	0	1	1	14.04	43.3	227000	2260	33.9	2	1	2	2	2	2	2	2	2	2	2	2	2	2	2	2	2	2	2	2	0
197	1	3	8	1	1	8	0	1	0	0	0	14.86	42.7	403000	8760	12	2	2	2	2	2	2	2	2	2	2	2	2	2	2	2	2	2	2	2	2	0
198	2	3	4	1	1	1	1	1	0	1	0	13.50	39.71	336000	5810	30	2	1	2	2	2	2	2	2	2	2	2	2	2	2	2	2	2	2	2	2	0
199	2	3	5	1	0	5	0	1	1	1	1	13.10	38.5	242000	4000	22	2	1	2	2	2	2	2	2	2	2	2	2	2	2	2	2	2	2	2	2	0
200	2	3	1	1	1	1	1	1	1	1	1	12.58	38.9	277000	7090	14.7	2	1	2	2	2	2	2	2	2	2	2	2	2	2	2	2	2	2	2	2	0
201	2	1	7	1	1	2	0	1	0	0	1	13.10	39.4	275000	5290	19.6	2	2	2	2	2	2	2	2	2	1	1	2	2	1	2	2	2	2	2	2	0
202	2	3	3	1	0	3	0	0	0	1	1	12.42	37.4	303000	4410	19.2	2	1	2	2	2	2	2	1	2	2	2	2	2	2	2	2	2	2	2	2	0
203	2	3	3	1	1	3	1	1	1	1	0	12.89	38.4	217000	2410	38.3	2	1	2	2	2	2	2	2	2	2	2	2	2	2	2	2	2	2	2	2	0
204	2	3	4	1	1	4	1	1	0	0	1	13.78	40.8	335000	6000	20.1	2	1	2	2	2	2	2	2	2	2	2	2	2	2	2	2	2	2	2	2	0
205	1	3	7	1	0	0	0	1	0	1	0	13.60	40.3	280000	5380	18.8	2	2	2	2	2	2	2	2	2	2	2	2	2	2	2	2	2	1	2	2	0
206	1	3	3	1	1	0	1	1	1	1	1	14.14	41.8	190000	8390	16.3	2	2	2	2	2	2	2	2	2	2	2	2	2	2	2	2	2	1	1	2	0
207	2	3	2	1	1	2	1	1	1	0	0	12.17	36.4	371000	7960	24.5	1	1	2	2	2	2	2	2	2	2	2	2	2	2	2	2	2	2	2	2	0
208	1	3	4	1	1	4	1	1	1	1	1	13.57	39.43	295000	5370	45.4	1	1	2	2	2	2	2	2	2	2	2	2	2	2	2	2	2	2	2	2	0
209	2	3	4	1	1	2	0	1	1	0	0	13.54	39.81	240000	4940	54.3	2	2	2	2	2	2	2	2	2	2	2	1	2	2	2	2	2	2	2	2	0
210	2	3	3	1	1	1	1	1	0	1	0	14.71	42.66	232000	5340	31.2	2	1	2	2	2	2	2	2	2	2	2	2	2	2	2	2	2	2	2	2	0
211	1	3	1	1	1	1	0	1	0	0	1	16	45.9	185000	3720	39.7	2	1	2	2	2	2	2	2	2	2	2	2	2	2	2	2	2	2	2	2	0
212	1	3	2	1	1	2	0	0	0	1	1	14.58	42.6	204000	15040	16.1	2	2	2	2	2	2	2	2	2	2	2	2	2	2	2	2	2	2	2	2	0
213	1	3	7	1	1	5	0	1	0	0	0	15.42	44.84	195000	6330	47.3	2	2	2	2	2	2	2	2	2	2	2	2	2	2	2	2	2	2	2	2	0
214	2	3	6	1	1	1	1	1	0	0	0	12.44	37.75	176000	2590	41.5	2	2	2	2	2	2	2	1	2	2	2	2	2	1	2	2	2	2	2	2	0
215	2	3	4	1	1	4	1	1	0	1	1	12.95	39.14	160000	3750	60	2	1	2	2	2	2	2	2	2	2	2	2	2	2	2	2	2	2	2	2	0
216	2	3	2	1	1	2	0	1	0	1	0	14.02	42.51	365000	6600	36.9	2	2	2	2	2	2	2	2	2	2	2	2	2	2	2	2	2	2	2	2	0
217	1	3	1	1	1	0	0	1	0	0	0	16.46	47.98	216000	5200	46.5	2	2	2	2	2	2	2	2	2	2	2	2	2	2	2	2	2	2	2	2	0
218	2	3	4	1	1	1	0	1	1	1	1	12.42	37.91	204000	5590	30.9	2	2	2	2	2	2	2	2	2	2	2	2	2	2	2	2	2	2	2	2	0
219	1	3	3	1	1	2	1	1	1	1	0	14.59	42.8	272000	3740	41.9	2	1	2	2	2	2	2	2	2	2	2	2	2	2	2	2	2	2	2	2	0
220	2	3	2	1	1	2	0	1	1	1	1						1	2	2	2	2	2	2	2	2	2	2	2	2	2	2	2	2	2	2	2	0
221	1	1	5	1	1	2	0	0	1	0	0	13.36	40.2	138000	3400	38.1	2	1	2	2	2	2	2	2	2	2	2	2	2	2	2	2	2	2	2	2	0
222	2	1	5	1	1	3	0	1	1	1	1	13.55	40.58	191000	5240	29.2	2	1	2	2	2	2	2	2	2	2	2	2	2	2	2	2	2	2	2	2	0
223	1	3	3	1	1	2	0	1	0	1	1	13.44	38.96	187000	5830	22	2	1	2	2	2	2	2	2	2	2	2	2	2	2	2	2	2	2	2	2	0
224	2	3	7	1	1	7	0	1	1	1	0	13.61	39.61	241000	5820	33	2	2	2	2	2	2	2	2	2	2	2	2	2	2	2	2	2	2	2	2	0
225	1	3	2	1	1	2	1	1	1	1	1	14.81	42.29	208000	12550	9	2	2	2	2	2	2	2	2	2	2	2	2	2	2	2	2	2	2	2	2	0
226	2	3	1	1	1	1	0	1	1	1	0	14.07	40.76	219000	4620	32	2	1	2	2	2	2	2	1	2	2	2	2	2	2	2	2	2	2	2	2	0
227	2	1	4	1	1	1	0	1	1	1	0	12.36	37.23	257000	3010	43	2	1	2	2	2	2	2	1	2	2	2	2	2	2	2	2	2	2	2	2	0
228	2	1	14	1	1	2	0	0	0	0	0	12.25	36.62	302000	3050	30	2	2	2	2	2	2	2	2	2	2	2	2	2	2	2	2	2	2	2	2	0
229	1	3	8	1	1	6	0	1	1	1	1	15.82	46.1	234000	5320	52.7	2	1	2	2	2	2	2	2	2	2	2	2	2	2	2	2	2	2	2	2	0
230	1	3	8	1	1	6	0	1	1	1	1	14.53	41.7	217000	6080	23.8	2	1	2	2	2	2	2	2	2	2	2	2	2	2	2	2	2	2	2	2	0
231	2	3	8	1	1	3	1	1	0	0	0	13.55	41.64	202000	4670	40.1	2	2	2	2	2	2	2	2	2	2	2	2	2	2	2	2	2	2	2	2	0
232	2	3	1	1	1	1	1	1	1	1	1	13.30	40.3	235000	5880	18.2	2	1	2	2	2	2	2	2	2	2	2	2	2	2	2	2	2	2	2	2	0
233	2	3	4	1	1	3	1	1	1	1	1	12.54	38.3	241000	5820	40.6	2	1	2	2	2	2	2	2	2	2	2	2	2	2	2	2	2	2	2	2	0
234	2	3	4	1	1	2	1	1	1	1	1	12.25	39	241000	2870	17.5	1	1	2	2	2	2	2	2	2	2	2	2	2	2	2	2	2	2	2	2	0
235	2	2	3	1	1	3	1	1	0	1	1	12.58	38.6	194000	2260	32.3	2	1	2	2	2	2	2	2	2	2	2	2	2	2	2	2	2	2	2	2	0
236	2	2	3	1	1	2	0	1	0	1	1	12.11	36.8	222000	5040	27.3	2	1	2	2	2	2	2	2	2	2	2	2	2	2	2	2	2	2	2	2	0
237	2	3	2	1	1	1	1	1	1	1	1	11.18	34.8	416000	7870	22.3	2	1	2	2	2	2	2	2	2	2	2	2	2	2	2	2	2	2	2	2	0
238	2	1	2	1	1	2	0	1	0	1	1	12.54	38.2	270000	5670	25.5	2	1	2	2	2	2	2	2	2	2	2	2	2	2	2	2	2	2	2	2	0
239	2	3	1	1	1	1	0	1	0	0	1	13.35	39.4	245000	4490	40.9	2	1	2	2	2	2	2	2	2	2	2	2	2	2	2	2	2	2	2	2	0
240	2	3	1	1	1	1	0	0	1	1	1	13.26	40.09	230000	7360	23	1	2	2	2	2	2	2	2	2	2	2	2	2	2	2	2	2	2	2	2	0
241	2	3	3	1	1	3	1	1	1	1	1	13.62	41.92	320000	3840	26.6	2	1	2	2	2	2	2	1	2	2	2	2	2	2	2	2	2	2	2	2	0
242	2	1	6	1	0	4	0	0	0	1	0	13.72	42.22	178000	4810	21.2	2	1	2	2	2	2	2	1	2	2	2	2	2	2	2	2	2	2	2	2	0
243	2	3	2	1	1	2	0	0	1	1	1	13.03	37.84	276000	4570	32.5	2	1	2	2	2	2	2	2	2	2	2	2	2	2	2	2	2	2	2	2	0
244	1	1	4	1	1	1	0	1	1	1	1						1	1	2	2	2	2	2	2	2	2	2	2	2	2	2	2	2	2	2	2	0
245	1	3	6	1	0	6	0	1	1	1	0	14.11	41.7	237000	4260	31.4	2	1	2	2	2	2	2	2	2	2	2	2	2	2	2	2	2	2	2	2	0
246	1	3	1	1	1	0	1	1	1	0	0	15.18	46.56	225000	4750	32.4	1	1	2	2	2	2	2	2	2	2	2	2	2	2	2	2	2	2	2	2	0
247	1	3	4	1	1	2	0	1	1	0	0	15.51	44	181000	4220	60.3	2	1	2	2	2	2	2	2	2	2	2	2	2	2	2	2	2	2	1	2	0
248	1	1	1	1	1	0	0	0	0	0	0	17.75	33.78	164000	4230	21.8	2	2	2	2	2	2	2	2	2	2	2	2	2	2	2	2	2	2	2	2	0
249	2	3	2	1	1	1	0	0	0	0	0	15.10	43.04	117000	3670	23	2	2	2	2	2	2	2	2	2	2	2	2	2	2	2	2	2	2	2	2	0
250	2	1	2	1	0	2	1	1	1	0	0	14.27	43.3	221000	4460	23	1	1	2	2	2	2	2	2	2	2	2	2	2	2	2	2	2	2	2	2	0
251	2	3	2	1	0	0	1	0	0	1	0	14.09	43.3	214000	2670	41.3	1	2	2	2	2	2	2	2	2	2	2	2	2	2	2	2	2	2	2	2	0
252	1	3	4	1	1	1	1	1	1	1	1	12	34.94	150000	6410	28	2	1	2	2	2	2	2	2	2	2	2	2	2	2	2	2	2	2	2	2	0
253	1	3	5	1	0	5	1	1	1	1	1	15.30	44.29	194000	5230	48.2	2	1	2	2	2	2	2	2	2	2	2	2	2	2	2	2	2	2	2	2	0
254	2	3	6	1	0	6	1	1	1	1	1	13.95	40.34	198000	4780	44.8	2	1	2	2	2	2	2	2	2	2	2	2	2	2	2	2	2	2	2	2	0
255	1	5	1	1	1	1	1	1	0	1	1	15.15	44.9	168000	3580	31	2	1	2	2	2	2	2	2	2	2	2	2	2	2	2	2	2	2	2	2	0
256	1	3	3	1	1	1	1	1	1	1	0	15.12	44.02	144000	3900	41.9	2	1	2	2	2	2	2	2	2	2	2	2	2	2	2	2	2	2	2	2	0
257	1	3	1	1	1	1	1	1	1	0	0						1	1	2	2	2	2	2	2	2	2	2	2	2	2	2	2	2	2	2	2	0
258	2	3	3	1	1	2	1	1	0	0	1						2	1	2	2	2	2	2	2	2	2	2	2	2	2	2	2	2	2	2	2	0
259	2	3	7	1	1	2	0	1	1	1	1	14.71	43.4	314000	9830	36.7	1	1	2	2	2	2	2	2	2	2	2	2	2	2	2	2	2	2	2	2	0
260	2	3	1	1	1	1	1	0	1	0	1	12.95	37.22	253000	7940	25	1	2	2	2	2	2	2	2	2	2	2	2	2	2	2	2	2	2	2	2	0
261	2	3	15	1	1	5	1	1	1	1	1	11.54	34.52	259000	4100	34	2	1	2	2	2	2	2	2	2	2	2	2	2	2	2	2	2	2	2	2	0
262	2	3	15	1	1	5	1	1	0	1	1	12.23	35.61	390000	6670	22	2	1	2	2	2	2	2	2	2	2	2	2	2	2	2	2	2	2	2	2	0
263	2	3	2	1	1	1	1	1	1	1	0	11.87	37.19	206000	4320	45	2	1	2	2	2	2	2	2	2	2	2	2	2	2	2	2	2	2	2	2	0
264	2	3	2	1	1	2	1	1	0	1	1	11.83	35.7	196000	9100	18	2	1	2	2	2	2	2	2	2	2	2	1	2	2	2	2	2	2	2	2	0
265	2	2	7	1	1	4	1	1	0	1	0	12.48	37.8	280000	5050	28.4	2	1	2	2	2	2	2	2	2	2	2	2	2	2	2	2	2	2	2	2	0
266	1	3	3	1	1	2	1	1	0	1	1	15.31	45.4	252000	4400	33	2	1	2	2	2	2	2	2	2	2	2	2	2	2	2	2	2	2	2	2	0
267	2	3	1	1	1	1	0	1	0	0	0	12.29	37.6	274000	5360	34	1	1	2	2	2	2	2	2	2	2	2	2	2	2	2	2	2	2	2	2	0
268	1	5	4	1	1	2	1	1	1	1	0	14.59	42.6	164000	3200	32	2	1	2	2	2	2	2	2	2	2	2	2	2	2	2	2	2	2	2	2	0
269	1	5	2	1	1	2	0	1	1	1	1	14.14	40.48	232000	4920	42	2	1	2	2	2	2	2	2	2	2	2	2	2	2	2	2	2	2	2	2	0
270	2	3	5	1	1	5	1	1	0	0	0	11.02	34.2	250000	3300	24	1	2	2	2	2	2	2	1	2	1	1	1	1	1	2	2	2	2	2	2	0
271	1	4	5	1	1	2	1	0	0	0	0						1	2	2	2	2	2	2	2	2	2	2	2	2	2	2	2	2	2	2	2	0
272	1	3	7	1	0	1	1	1	0	1	0	13.10	39.23	219000	8150	20	2	1	2	2	2	2	2	2	2	1	2	1	2	2	2	2	2	2	2	2	0
273	2	3	4	1	1	3	1	1	0	1	1	11.11	32.61	265000	7220	16	2	1	2	2	2	2	2	2	2	2	2	2	2	2	2	2	2	2	2	2	0
274	2	3	3	1	1	3	1	1	1	1	1						2	1	2	2	2	2	2	2	2	2	2	2	2	2	2	2	2	2	2	2	0
275	1	3	5	1	1	3	1	1	1	1	0	14.12	41.6	208000	3000	56	2	1	2	2	2	2	2	2	2	2	2	2	2	2	2	2	2	2	2	2	0
276	2	3	2	1	1	2	0	1	0	1	1	13.07	39.2	281000	7000	36.1	2	1	2	2	2	2	2	2	2	2	2	2	2	2	2	2	2	2	2	2	0
277	2	3	4	1	1	3	1	1	1	0	1	13.07	37.84	257000	10900	19	2	1	2	2	2	2	2	2	2	2	2	2	2	2	2	2	2	2	2	2	0
278	2	3	4	1	1	2	1	1	1	1	1	12.29	37.1	226000	3010	35.5	2	1	2	2	2	2	2	2	2	2	2	2	2	2	2	2	2	2	2	2	0
279	1	3	2	1	1	2	1	1	0	0	0	16.76	46.67	158000	6520	40.4	2	1	2	2	2	2	2	2	2	2	2	2	2	2	2	2	2	2	2	2	0
280	2	3	7	1	1	7	1	1	0	1	0	12.18	38.6	351000	7450	12.7	1	2	2	2	2	2	2	2	2	2	2	2	2	2	2	2	2	2	2	2	0
281	2	3	2	1	1	1	1	0	1	1	0						1	1	2	2	2	2	2	2	2	2	2	2	2	2	2	2	2	2	2	2	0
282	2	3	4	1	1	0	1	1	1	1	0	14.51	44.39	210000	4240	38	1	1	2	2	2	2	2	2	2	2	2	2	2	2	2	2	2	2	2	2	0
283	2	3	5	1	1	3	1	1	1	1	1	12.53	37.8	279000	4550	24.1	2	1	2	2	2	2	2	2	2	2	2	2	2	2	2	2	2	2	2	2	0
284	2	3	3	1	0	1	1	0	1	1	0	14.50	43.9	176000	4170	21.2	1	2	2	2	2	2	2	2	2	2	2	2	2	2	2	2	2	2	2	2	0
285	2	3	7	1	1	5	1	1	1	1	1	13.09	38.71	258000	5630	40.8	2	1	2	2	2	2	2	2	2	2	2	2	2	2	2	2	2	2	2	2	0
286	2	3	4	1	1	3	1	1	1	1	1	13.16	38.25	209000	4210	41	2	1	2	2	2	2	2	2	2	2	2	2	2	2	2	2	2	2	2	2	0
287	1	3	7	1	1	6	1	1	0	1	1	20.33	59.1	111000	8400	21	2	2	2	2	2	2	2	2	2	2	2	2	2	2	2	2	2	2	2	2	0
288	2	3	4	1	1	3	1	1	0	1	1	13.48	40.8	158000	6000	56	2	2	2	2	2	2	2	2	2	2	2	2	2	2	2	2	2	2	2	2	0
289	1	3	2	1	1	1	1	1	1	0	0	14.19	41.8	114000	4100	27	1	1	2	2	2	2	2	2	2	2	2	2	2	2	2	2	2	2	2	2	0
290	2	3	4	1	1	3	1	1	0	1	1	14.58	43.5	142000	4870	22.2	2	2	1	1	2	2	2	2	2	2	2	2	2	2	2	2	2	2	2	2	0
291	2	3	5	1	1	3	1	1	0	1	1	13.97	41.54	237000	3780	30	2	1	2	2	2	2	2	2	2	2	2	2	2	2	2	2	2	2	2	2	0
292	2	3	8	1	0	4	1	0	0	0	1	12.86	39.38	186000	4330	37.1	2	2	2	2	2	2	2	2	2	2	2	2	2	2	2	2	2	2	2	2	0
293	1	3	3	1	1	3	1	1	1	0	0	14.30	39.1	148000	1420	43	2	1	2	2	2	2	2	2	2	2	2	2	2	2	2	2	2	2	2	2	0
294	2	3	1	1	1	1	0	0	0	0	0	17	49.4	266000	2760	31	2	2	2	2	2	2	2	2	2	2	2	2	2	3	2	2	2	2	2	2	0
295	1	3	3	1	1	1	1	1	0	0	1	13.80	40.9	207000	1800	32.7	1	1	2	2	2	2	2	2	2	2	2	2	2	2	2	2	2	2	2	2	0
296	1	3	3	1	1	2	1	0	1	0	0	14.01	41.3	247000	2020	36	2	1	2	2	2	2	2	2	2	1	1	2	2	2	2	2	2	2	2	2	0
297	1	3	4	1	1	4	1	1	1	1	0	13.50	39.4	258000	1880	56	2	2	2	2	2	2	2	2	2	2	2	2	2	2	2	2	2	2	2	2	0
298	2	3	7	1	1	2	1	1	1	1	1						2	1	2	2	2	2	2	1	2	2	2	1	2	1	2	2	2	2	2	2	0
299	2	3	4	1	1	3	1	1	0	1	1	13.84	40	318600	3100	61	2	2	2	2	2	2	2	2	2	2	2	2	2	2	2	2	2	2	2	2	0
300	2	3	2	1	1	1	1	1	1	1	0	12.02	36.84	351000	10010	30.6	2	2	2	2	2	2	2	2	2	2	2	2	2	2	2	2	2	2	2	2	0
301	2	3	4	1	1	2	1	1	1	1	0						2	2	2	2	1	2	2	2	2	3	2	2	2	2	2	2	2	2	2	2	0
302	1	3	3	1	1	1	1	1	1	1	0						1	1	2	2	2	2	2	2	2	2	2	2	2	2	2	2	2	2	2	2	0
303	2	3	8	1	1	3	1	1	0	1	1	15.04	46.12	128400	5500	39	2	1	2	2	2	2	2	2	2	2	2	2	2	2	2	2	2	2	2	2	0
304	1	3	2	1	1	1	1	1	1	1	0	14.24	46.43	168000	5000	39	1	1	2	2	2	2	2	2	2	2	2	2	2	2	2	2	2	2	2	2	0
305	1	3	5	1	1	1	1	1	0	0	0	14.33	42.88	162100	5500	13	2	2	2	2	1	2	2	2	2	2	2	2	2	2	2	2	2	2	2	2	0
306	2	3	2	1	1	2	0	1	0	1	1	10.96	35.31	165000	3733	26.1	2	2	2	2	2	2	2	2	2	2	2	2	2	2	2	2	2	2	2	2	0
307	1	3	3	1	1	1	1	1	0	1	0	14.69	46.04	278700	2600	0	2	1	2	2	2	2	2	2	2	2	2	2	2	2	2	2	2	2	2	2	0
308	2	3	3	1	1	0	1	1	0	1	1	13.22	39	176800	1600	51	2	2	2	2	2	2	2	1	2	1	1	2	2	2	2	2	2	2	2	2	0
309	1	3	3	1	1	1	1	1	0	1	1	15.55	48.33	120500	2000	44	2	2	2	2	1	2	2	2	2	2	2	2	2	2	2	2	2	2	2	2	0
310	1	3	6	1	1	2	1	1	1	0	0	15.09	46	223700	4679	33	2	1	2	2	2	2	2	2	2	2	2	2	2	2	2	2	2	2	2	2	0
311	2	3	6	1	1	6	1	1	1	1	0	14.66	45	338300	7800	40	2	2	2	2	2	2	2	2	2	2	2	2	2	2	2	2	2	2	2	2	0
312	2	3	3	1	1	2	1	1	1	1	1	15.12	46	147200	5978	25.7	1	2	2	2	2	2	2	2	2	2	2	2	2	2	2	2	2	2	2	2	0
313	2	3	4	1	1	4	0	1	1	1	0	13.98	40.91	150700	3600	50	2	1	2	2	2	2	2	2	2	2	2	2	2	2	2	2	2	2	2	2	0
314	1	3	3	1	1	1	1	1	0	0	0	13.66	41.96	143400	5194	26.6	2	1	2	2	2	2	2	2	2	2	2	2	2	2	2	2	2	2	2	2	0
315	1	3	4	1	1	4	0	1	1	1	0	15.16	48.82	215500	5459	56.6	2	1	2	2	2	2	2	2	2	2	2	2	2	2	2	2	2	2	2	2	0
316	2	3	4	1	1	3	1	1	1	1	0	13.26	40	172500	4100	41	2	1	2	2	2	2	2	2	2	2	2	2	2	2	2	2	2	2	2	2	0
317	2	3	3	1	1	2	1	1	1	1	0	12.99	40.06	203700	5000	35	1	1	2	2	2	2	2	2	2	2	2	2	2	2	2	2	2	2	2	2	0
318	2	3	2	1	1	2	1	1	1	1	1	14.55	45	86090	3900	18	2	2	2	2	2	2	2	2	2	2	2	2	2	2	2	2	2	2	2	2	0
319	2	3	1	1	1	1	1	1	1	1	0	12.55	37.34	182400	3100	61	1	1	2	2	2	2	2	2	2	2	2	2	2	2	2	2	2	2	2	2	0
320	1	3	6	1	1	7	1	1	1	1	0	15.97	46.28	208100	9800	33	2	1	2	2	2	2	2	2	2	2	2	2	2	2	2	2	2	2	2	2	0
321	1	3	2	1	1	1	1	1	1	0	0	14	42	145500	1700	62	1	1	2	2	2	2	2	2	2	2	2	2	2	2	2	2	2	2	2	2	0
322	2	3	6	1	1	4	0	1	0	1	1	12	36	240000	1600	64	2	1	2	2	2	2	2	2	2	2	2	2	2	2	2	2	2	2	2	2	0
323	2	3	2	1	1	2	1	1	1	1	1	12.08	36	246900	3851	24.1	2	1	2	2	2	2	2	2	2	2	2	2	2	2	2	2	2	2	2	2	0
324	2	3	4	1	1	1	1	1	1	1	0	13.20	39.51	139900	4653	41	2	2	2	2	2	2	2	1	1	1	1	2	2	2	2	2	2	2	2	2	0
325	2	3	6	1	1	6	1	1	1	1	1	14.24	41.71	230200	6367	41	2	1	2	2	2	2	2	2	2	2	2	2	2	2	2	2	2	2	2	2	0
326	1	3	6	1	1	3	1	1	1	0	0	15.80	47	134300	2000	51	2	2	2	2	2	2	2	1	2	2	2	2	2	2	2	2	2	2	2	2	0
327	2	3	2	1	1	1	1	1	0	1	1	15.17	45.29	186600	3100	32	2	1	2	2	2	2	2	2	2	2	2	2	2	2	2	2	2	2	2	2	0
328	1	3	4	1	1	0	1	1	0	0	0	15.58	45.9	169500	3621	65.8	2	2	2	2	2	2	2	2	2	2	2	2	2	2	2	2	2	2	2	2	0
329	2	3	2	1	1	2	0	1	1	0	0						2	1	2	2	2	2	2	2	2	2	2	2	2	2	2	2	2	2	2	2	0
330	1	3	6	1	1	3	1	1	1	1	0	15.41	45	224700	2800	61	2	1	2	2	2	2	2	2	2	2	2	2	2	2	2	2	2	2	2	2	0
331	2	3	6	1	1	6	1	1	1	1	0	14.58	41.53	359700	8801	50	2	2	2	2	2	2	2	2	2	2	2	2	2	2	2	2	2	2	2	1	0
332	2	3	3	1	1	3	1	1	0	1	1	15.88	47.7	244400	3350	30	2	1	2	2	2	2	2	2	2	2	2	2	2	2	2	2	2	2	2	2	0
333	1	3	2	1	1	2	0	0	1	0	0	17.20	51	135400	2400	62	2	1	2	2	2	2	2	2	2	2	2	2	2	2	2	2	2	2	2	2	0
334	2	3	4	1	1	4	0	0	0	1	0						2	2	2	2	2	2	2	1	2	2	2	1	2	2	2	2	2	2	2	2	0
335	1	3	3	1	1	1	1	1	0	1	0	12.89	39	125300	3400	38	1	1	2	2	2	2	2	2	2	2	2	2	2	2	2	2	2	2	2	1	0
336	2	3	4	1	0	0	1	0	1	1	0	13.26	40	326900	7400	62	2	2	2	2	2	2	2	2	2	2	2	2	2	2	2	2	2	2	2	2	0
337	2	3	1	1	1	1	0	1	1	1	0	12.63	37	230000	7300	33	2	2	2	2	2	2	2	2	2	2	2	2	2	2	2	2	2	2	2	2	0
338	1	3	7	1	1	7	1	1	0	0	1	15.77	45.8	312500	8687	9.6	2	2	2	2	2	2	2	2	2	2	2	2	2	2	2	2	2	2	2	2	0
339	1	3	3	1	1	2	1	1	0	0	0	12.87	39.52	147400	5394	18.1	2	1	2	2	2	2	2	2	2	2	2	2	2	2	2	2	2	2	2	2	0
340	2	3	4	1	1	4	1	1	0	0	0	14.07	42	258600	4500	41	2	1	2	2	2	2	2	2	2	2	2	2	2	2	2	2	2	2	2	2	0
